# Supplementary material for: Positive Correlation of Peripheral CD8+ T Lymphocytes with Immune-Related Adverse Events and Combinational Prognostic Value in Advanced Non-Small Cell Lung Cancer Patients Receiving Immune Checkpoint Inhibitors
Source: Cancers (Basel). 2022 Jul 22;14(15):3568. doi: 10.3390/cancers14153568 (PMC9331848; doi:10.3390/cancers14153568)
Supplement: Supplementary file 1 [file cancers-14-03568-s001.zip]

Archive with 1 entries (1 files):
- cancers-1800258-supplementary.pdf
